# Supplementary material for: Invadopodia Structure in 3D Environment Resolved by Near-Infrared Branding Protocol Combining Correlative Confocal and FIB-SEM Microscopy
Source: Int J Mol Sci. 2021 Jul 21;22(15):7805. doi: 10.3390/ijms22157805 (PMC8346040; doi:10.3390/ijms22157805)
Supplement: Supplementary file 1 [file ijms-22-07805-s001.zip]

Archive with 5 entries (5 files):
- Figure S1 rev.pdf
- Protocol S1.pdf
- Video S1.mp4
- Video S2.mp4
- Video S3.mp4
